# Supplementary material for: Antimicrobial Resistance Surveillance: Data Harmonisation and Data Selection within Secondary Data Use
Source: Antibiotics (Basel). 2024 Jul 16;13(7):656. doi: 10.3390/antibiotics13070656 (PMC11273461; doi:10.3390/antibiotics13070656)
Supplement: Supplementary file 1 [file antibiotics-13-00656-s001.zip]

Archive with 1 entries (1 files):
- antibiotics-3018012-supplementary.pdf
